# Supplementary material for: Polarized NHE1 and SWELL1 regulate migration direction, efficiency and metastasis
Source: Nat Commun. 2022 Oct 17;13:6128. doi: 10.1038/s41467-022-33683-1 (PMC9576788; doi:10.1038/s41467-022-33683-1)
Supplement: Supplementary file 11 — Supplementary Software [file 41467_2022_33683_MOESM11_ESM.zip]

Archive with 16 entries (14 files):
- Supplementary Software Information/
- __MACOSX/._Supplementary Software Information
- Supplementary Software Information/Demo_Optogenetics.tif
- __MACOSX/Supplementary Software Information/._Demo_Optogenetics.tif
- Supplementary Software Information/.DS_Store
- __MACOSX/Supplementary Software Information/._.DS_Store
- Supplementary Software Information/Code/
- __MACOSX/Supplementary Software Information/._Code
- Supplementary Software Information/README.docx
- __MACOSX/Supplementary Software Information/._README.docx
- Supplementary Software Information/Demo_Output_OptoSWELL1.xlsx
- __MACOSX/Supplementary Software Information/._Demo_Output_OptoSWELL1.xlsx
- Supplementary Software Information/Code/Optogenetic_caax_optoSWELL1_speed.m
- __MACOSX/Supplementary Software Information/Code/._Optogenetic_caax_optoSWELL1_speed.m
- Supplementary Software Information/Code/Optogenetic_caax_optoSWELL1.m
- __MACOSX/Supplementary Software Information/Code/._Optogenetic_caax_optoSWELL1.m
