# Supplementary material for: Polarized NHE1 and SWELL1 regulate migration direction, efficiency and metastasis
Source: Nat Commun. 2022 Oct 17;13:6128. doi: 10.1038/s41467-022-33683-1 (PMC9576788; doi:10.1038/s41467-022-33683-1)
Supplement: Supplementary file 11 — Supplementary Software [file 41467_2022_33683_MOESM11_ESM.zip › Supplementary Software Information/Demo_Output_OptoSWELL1.xlsx]

## Sheet: Velocity
	center_posi (pixel)	displacement (pixel for every 10 sec)	velocity (micron/h)	moving average
	221
	228	7	303.912	57.6097
	224.5	-3.5	-151.956	57.084
	227	2.5	108.54	59.697
	234.5	7.5	325.62	51.6501
	238.5	4	173.664	55.7172
	234	-4.5	-195.372	53.9199
	232.5	-1.5	-65.124	52.2349
	241	8.5	369.036	55.9145
	243	2	86.832	51.0776
	238	-5	-217.08	52.0992
	240	2	86.832	54.27
	242	2	86.832	42.2426
	245	3	130.248	47.9861
	253.5	8.5	369.036	46.1991
	241	-12.5	-542.7	46.6722
	247.5	6.5	282.204	46.0633
	242.5	-5	-217.08	37.2137
	251	8.5	369.036	39.8821
	252	1	43.416	34.5355
	246	-6	-260.496	30.8736
	257	11	477.576	34.9216
	252.5	-4.5	-195.372	30.9454
	256	3.5	151.956	28.4917
	253.5	-2.5	-108.54	27.4673
	253	-0.5	-21.708	30.8254
	255.5	2.5	108.54	32.7748
	256.5	1	43.416	23.4106
	259.5	3	130.248	27.2414
	255.5	-4	-173.664	24.2619
	259.5	4	173.664	16.6002
	259.5	0	0	11.4925
	259.5	0	0	20.8567
	263.5	4	173.664	18.7285
	261	-2.5	-108.54	9.36424
	263	2	86.832	2.97953
	266	3	130.248	11.0668
	257	-9	-390.744	8.08729
	263	6	260.496	-9.78988
	262.5	-0.5	-21.708	-13.6207
	264	1.5	65.124	-13.6207
	264.5	0.5	21.708	-1.27694
	257	-7.5	-325.62	-20.0054
	260.5	3.5	151.956	-16.1746
	256	-4.5	-195.372	-24.6875
	253	-3	-130.248	-25.9645
	258	5	217.08	-14.8976
	254.5	-3.5	-151.956	-27.6671
	252.5	-2	-86.832	-30.2209
	252	-0.5	-21.708	-30.6466
	256.5	4.5	195.372	-30.2209
	259.5	3	130.248	-27.2414
	255.5	-4	-173.664	-29.3696
	256.5	1	43.416	-29.3696
	255.5	-1	-43.416	-32.3492
	254	-1.5	-65.124	-31.9235
	252	-2	-86.832	-37.0313
	258.5	6.5	282.204	-37.8826
	254.5	-4	-173.664	-36.6056
	252	-2.5	-108.54	-40.811
	246.5	-5.5	-238.788	-39.4288
	251	4.5	195.372	-42.0592
	249.5	-1.5	-65.124	-45.7254
	230.5	-19	-824.904	-38.225
	229	-1.5	-65.124	-44.8632
	237.5	8.5	369.036	-45.3895
	239.5	2	86.832	-47.9595
	224	-15.5	-672.948	-49.6183
	223.5	-0.5	-21.708	-42.8865
	222	-1.5	-65.124	-47.7576
	221.5	-0.5	-21.708	-43.9726
	228.5	7	303.912	-41.7022
	224.5	-4	-173.664	-48.6963
	217	-7.5	-325.62	-45.828
	220	3	130.248	-44.6565
	218	-2	-86.832	-45.3314
	221	3	130.248	-52.6255
	221	0	0	-58.3402
	222	1	43.416	-54.6201
	221.5	-0.5	-21.708	-57.888
	218	-3.5	-151.956	-58.387
	216	-2	-86.832	-58.1464
	215	-1	-43.416	-57.084
	216.5	1.5	65.124	-70.1335

## Sheet: Front to rear ratio
	front to rear ratio
	0.79557
	0.923045
	0.86966
	0.844792
	0.895409
	0.827529
	0.839583
	0.834404
	0.730321
	0.791402
	0.826358
	0.786797
	0.903092
	0.849361
	0.857645
	0.926041
	0.870017
	0.841186
	0.91928
	0.86347
	0.8885
	0.937473
	0.935643
	0.842638
	0.793997
	0.800569
	0.714961
	0.767685
	0.754564
	0.766727
	0.828364
	0.868462
	0.883125
	0.907421
	0.875942
	0.903031
	0.933547
	0.92705
	0.964089
	0.953515
	0.985398
	1.00311
	0.922609
	0.890687
	0.923966
	0.947158
	1.04167
	0.994152
	0.999809
	0.920526
	0.914401
	0.941295
	0.922739
	0.995386
	1.05042
	1.014
	0.93759
	1.08396
	1.05547
	1.07491
	1.09508
	1.14606
	1.09234
	1.03732
	1.07243
	1.09489
	1.07222
	1.19295
	1.29339
	1.29074
	1.27423
	1.38601
	1.46743
	1.39334
	1.36101
	1.41016
	1.48398
	1.29438
	1.46644
	1.55913
	1.37276
	1.49859
	1.4688
