# Supplementary material for: Polarized NHE1 and SWELL1 regulate migration direction, efficiency and metastasis
Source: Nat Commun. 2022 Oct 17;13:6128. doi: 10.1038/s41467-022-33683-1 (PMC9576788; doi:10.1038/s41467-022-33683-1)
Supplement: Supplementary file 11 — Supplementary Software [file 41467_2022_33683_MOESM11_ESM.zip › Supplementary Software Information/Code/Optogenetic_caax_optoSWELL1_speed.m]

clearvars; close all; warning off;

FileName = 'Demo_Optogenetics.tif';
info = imfinfo(FileName);

blur_ref = 20;%20
disk_size = 3;%3
mov_mean_set = 2;%2

for i=1:size(info,1)
    A = imread(FileName, i, 'Info', info);
   
    % for speed
    width_range = [];
    length_range = [];
   
    Kmedian = medfilt2(A);
    Kmedian(Kmedian<blur_ref)=0;
%     B = logical(Kmedian);
    B = imbinarize(Kmedian,'adaptive');
    C = bwareaopen(B,100);
    D = imfill(C,'holes');
    E = edge(D,'Canny');
    [width_range,length_range] = find(E);
    center_posi(i,1) = (max(length_range)+min(length_range))/2;
    center_posi(i,2) = (max(width_range)+min(width_range))/2;
    imshow(imfuse(A,E)); hold on;
    plot(center_posi(i,1),center_posi(i,2),'r*'); hold off;
    drawnow
   
   
end

smoothed_center_posi = movmean(center_posi(:,1),[2 2]); % unidirectional, same as displacement;
figure(); plot(smoothed_center_posi)

% A = movmean(B,[25 25]);plot (A)
