# Supplementary material for: Polarized NHE1 and SWELL1 regulate migration direction, efficiency and metastasis
Source: Nat Commun. 2022 Oct 17;13:6128. doi: 10.1038/s41467-022-33683-1 (PMC9576788; doi:10.1038/s41467-022-33683-1)
Supplement: Supplementary file 11 — Supplementary Software [file 41467_2022_33683_MOESM11_ESM.zip › Supplementary Software Information/Code/Optogenetic_caax_optoSWELL1.m]

clearvars; close all; warning off;

FileName = 'Demo_Optogenetics.tif';
info = imfinfo(FileName);

blur_ref = 0;
disk_size = 3;

for i=1:size(info,1)
    A = imread(FileName, i, 'Info', info);
   
     
    % for front-rear intensity ratio
    BW = imbinarize(A);
    dilatedImage = imdilate(BW,strel('disk',disk_size));
    dilated_temp_1 = dilatedImage;
    dilated_temp_2 = dilatedImage;
    imshow(imfuse(A,dilatedImage)); hold on; title(['Frame ', num2str(i), ' / ', num2str(size(info,1))]);
    [x_edge,y_edge] = ginput(2); hold off;
    dilated_temp_1(:,1:x_edge(1))=0;
    dilated_temp_2(:,x_edge(2):end)=0;
    front_int(i) = sum(A(dilated_temp_1))/nnz(dilated_temp_1);
    rear_int(i) = sum(A(dilated_temp_2))/nnz(dilated_temp_2);
    front_to_rear_ratio(i) = front_int(i)/rear_int(i);
end

plot(front_int./rear_int)
