# Supplementary material for: Polarized NHE1 and SWELL1 regulate migration direction, efficiency and metastasis
Source: Nat Commun. 2022 Oct 17;13:6128. doi: 10.1038/s41467-022-33683-1 (PMC9576788; doi:10.1038/s41467-022-33683-1)
Supplement: Supplementary file 13 — Source Data [file 41467_2022_33683_MOESM13_ESM.xlsx]

## Sheet: Fig. 1b i
WT
2.49081
2.15427
1.51397
2.57344
1.42081
2.65539
2.30522
1.72431
1.16137
3.43009
2.4744
1.84996
2.29386
1.24133
1.57237
4.70123
1.78239
1.51404
1.59583
1.68299
3.34965
2.06729
2.07944
3.19591
1.67936
2.64283
2.62857
3.18433
1.39522
1.72628
2.33495
1.85392
2.77694
3.63768
1.39051
2.35574
2.23009
2.3546
2.3154
1.82038
1.81115
2.92027
2.03623
2.80364
3.49391
4.06395
1.77097
1.92201

## Sheet: Fig. 1b ii
WT
0.477202
0.413197
0.279679
0.433631
0.630246
0.284063
0.458439
0.503966
0.503812
0.597072
0.495985
0.465639
0.350165
0.365924
0.461011
0.568317
0.318563
0.757187
0.541284
0.491833
0.65311
0.24898
0.39737

## Sheet: Fig. 1d
SC	NHE1-KD	SWELL1-KD	NHE1/ SWELL1-KD
4740	2780	3900	3630
2940	2930	4650	3560
3250	3890	5400	3610
4940	2510	3840	3940
3370	2800	4980	3730
3770	3090	6160	4060
2840	3190	4640	4420
3330	3590	4250	3330
4880	3390	3310	3320
3740	3600	3720	3390
3870	3390	4820	3410
3130	3100	3430	3580
2900	4670	4610	3480
4820	2760	4350	4460
3810	3190	4550	4880
3360	4420	5870	4230
4210	4000	4490	3480
3420	2750	4140	3150
3490	3530	3520	3900
3660	3210	4420	3200
4210	2660	4390	3460
4950	3540	5110	3070
3210	2610	4050	3670
3250	3160	4120	3650
3050	2630	4460	4220
1990	2250	4070	2980
3110	3070	3890	3210
3880	3580	3960	2730
4880	3580	3270	3830
4500	3110	4120	3470
3330	2890	4730	3140
3600	2810	3760	3450
3730	2850	3580	2300
3110	2640	3320	5370
2590	2810	3440	3520
3140	3570	3470	3640
3490	3130	3450	2000
4720	2060	3470	2850
4780	2590	4270	3490
2370	3570	4840	5330
	3790	3630	2580
	2080	4140	3130
	3020	5300
		4110
		4720
		4900
		3210

## Sheet: Fig. 1e
SC	NHE1-KD	SWELL1-KD	NHE1/ SWELL1-KD
64.935	33.104	63.424	29.333
38.882	40.165	54.73	28.717
57.359	76.417	54.572	33.068
67.739	55.988	43.845	23.376
51.233	62.437	32.495	51.596
51.409	61.579	43.653	1.6956
43.093	41.416	78.17	39.918
76.149	54.604	11.376	14.78
114.27	15.071	33.177	17.555
37.273	13.17	27.964	36.067
97.373	67.845	28.575	49.213
64.004	48.177	43.889	40.215
51.585	61.521	42.11	29.373
63.249	53.028	68.615	1.9533
93.896	28.395	43.973	43.684
69.091	28.292	49.266	32.551
48.176	46.71	76.93	11.109
27.003	22.465	30.745	19.167
45.583	64.608	64.116	40.904
49.844	32.481	35.216	39.594
38.427	31.836	34.096	0.85958
69.731	22.814	39.533	46.015
34.827	38.871	64.285	41.304
37.79	72.442	57.457	22.71
74.088	58.146	4.7813	29.883
44.911	40.46	35.87	25.388
27.945	49.868	19.756	41.163
41.139	36.58	36.567	9.4871
55.503	57.27	45.883	15.899
54.465	31.312	3.9373	51.628
56.676	60.304	27.478	14.865
57.339	26.126	47.364	46.737
115.22	69.803	52.418	30.102
87.896	27.318	70.523	35.557
74.021	35.393	29.27	61.556
61.13	62.402	17.333	21.331
106.38	39.009	60.092	26.992
78.552	29.984	19.242	31.434
68.233	17.947	15.124	4.7564
134.62	41.475	18.854	7.3836
105.65	49.02	80.296	1.6409
104.06	44.091	57.953	54.422
77.88	50.013	30.75	36.718
109.05	42.153	45.832	18.547
44.559	59.261	24.977	35.243
67.072	43.783	20.24	34.088
72.673	36.288	58.498	43.152
68.1	29.221	61.001	45.378
84.038	35.814	51.354	45.653
54.266	35.274	21.826	19.462
91.451	48.235	49.013	33.764
43.628	32.091	52.729	41.895
87.392	34.99	35.875	24.675
66.549	78.015	53.601	58.125
36.032	31.756	94.694	36.491
53.595	71.408	41.843	36.051
65.073	51.514	44.223	17.512
101.98	44.853	29.393	35.575
96.222	41.907	47.623	1.0695
45.231	35.092	76.746	36.924
85.728	42.43	52.72	47.837
57.156	44.46	52.629	34.663
90.026	48.959	37.916	35.356
49.934	28.446	26.713	36.477
94.08	36.632	29.237	52.578
34.603	27.545	46.828	50.857
45.774	81.167	47.49	29.119
79.563	71.693	44.922	35.988
43.525	40.275	43.675	47.962
52.187	39.614	47.652	13.626
55.2	21.832	49.532	17.272
42.457	28.562	42.03	11.623
63.994	50.006	51.583	31.466
70.39	38.289	41.114	24.54
74.498	33.135	43.025	50.435
71.074	44.56	39.786	35.705
39.841	26.209	77.041	14.975
54.088	57.345	31.125	6.6772
60.161	60.032	53.223	37.409
62.926	47.072	51.091	3.1662
108.9	26.513	59.375	25.995
63.788	18.218	22.497	37.472
55.483	16.397	32.344	0.97254
37.159	27.301	51.876	23.115
91.532	53.41	40.366	30.056
19.545	29.122	24.797	18.911
50.098	25.275	6.3317	2.7123
46.326	35.275	33.018	27.903
41.315	23.819	23.081	12.232
25.437	31.589	31.578	38.987
98.797	32.234	42.59	20.032
23.998	21.185	32.252	18.793
48.779	10.582	19.882	14.392
76.472	26.621	34.468	13.786
43.523	38.548	26.524	34.497
30.553	30.13	44.059	21.679
51.854	21.011	48.974	27.467
40.649	24.929	24.222	12.709
49.133	20.484	8.2432	11.476
46.392	32.75	53.604	18.024
85.942	39.644	10.467	24.826
51.444	27.125	35.721	2.5429
	37.805	33.34	48.881
	33.956	39.072	0.59489
	47.77	27.344	4.6752
	32.574	40.831	32.58
	30.354	28.795	10.505
	24.154	17.298	0.74101
	24.477	17.749	25.574
		21.262	36
		22.892	5.7792
		40.421	23.486
		23.91	7.8925

## Sheet: Fig. 1f
SC	NHE1-KD	SWELL1-KD	NHE1/ SWELL1-KD
140	190	100	300
220	300	100	230
30	170	110	220
110	80	110	80
130	270	120	300
110	270	90	210
60	170	140	160
70	130	210	200
60	70	130	80
50	130	180	70
40	140	110	120
60	60	130	180
110	220	140	360
140	80	60	60
60	80	160	180
90	210	80	230
140	160	160	240
80	40	290	140
90	50	110	100
80	210	90	80
120	200	150	150
100	50	260	150
80	80	120	130
80	210	60	180
90	60	210	170
80	170	170	160
220	70	100	190
70	80	160	260
100	220	100	150
50	290	170	70
180	210	110	190
70	170	70	200
40	80	120	150
70	250	130	340
140	70	130	140
220	280	120	210
60	130	110	240
70	80	330	230
70	190	230	310
60	80	120	70
110	150	170	340
100	90	160	180
210	240	180	120
90	60	100	160
70	90	80	260
100	130	170	50
80	80	140	140
30	80	180	120
30	180	70	180
70	220	90	170
80	170	140	270
140	90	140	290
60	180	230	150
100	110	100	120
50	220	110	240
50	150	160	210
160	80	170	220
60	120	160	170
40	140	100	230
230	130	140	130
150	150	180	120
30	300	170	150
140	100	160	220
80	150	250	350
30	340	100	260
60	100	90	310
80	100	350	190
40	100	250	120
100	170	120	220
150	250	140	90
140	170	30	160
60	60	90	120
100	150	170	120
70	100	200	240
160	30	200	440
160	150	40	130
120	60	90	110
40	90	50	200
50	200	120	90
120	160	220	120
60	140	250	290
100	90	70	200
220	120	90	220
120	140	120	220
70	280	120	210
60	60	150	140
160	100	80	80
100	170	300	230
70	200	110	170
90	110	60	70
60	100	180	250
100	190	200	190
40	150	230	130
40	160	80	180
90	170	90	280
140	80	140	170
80	200	70	100
60	70	170	110
70	150	130	150
40	160	170	200
230	210	120	230
50	130	210	300
280	100	110	260
120	220	160	130
30	130	150	200
50	80	170	50
60	130	130	180
50	200	220	90
100	140	100	120
40	150	150	240
100	170	130	210
60	210	180	170
60	130	110	230
110	160	150	140
160	80	150	200
100	130	130	280
100	140	150	140
110	150	200	200

## Sheet: Fig. 1h
SC	NHE1-KD	SWELL1-KD	NHE1/ SWELL1-KD
2	3	3.33333	5
2.66667	2.66667	4.66667	6.33333
2.66667	1.66667	3.33333	6.66667
1.66667	3.66667	2.33333	5
2	3.33333	4.33333	3.33333
4.66667	5	2.33333	9.66667
2.66667	5.33333	5	5.66667
1	5	4.33333	12
2.33333	7	2.33333	8.33333
2.66667	6	3.33333	5.33333
1	4	2	10.6667
2.66667	3	4.33333	3
1.66667	4.33333	5.33333	5.33333
1.33333	2	1.66667	9
1	5.33333	3.66667	5.33333
3.66667	5.33333	3	4.33333
3	2.33333	4.33333	7.33333
1	2	3	4
2.33333	3.33333	4.66667	10.6667
2.66667	1.66667	5	2.33333
4.66667	1.66667	4	5.33333
1.33333	5.66667	3.66667	6.33333
2	5.66667	1.66667	5.33333
1	4.66667	3.33333	7
4.66667	1	2.33333	3.33333
3	5	6.33333	5.66667
1.66667	2.66667	3.66667	8
2.66667	4	5.33333	6
2	1.33333	3.66667	4.33333
0.666667	2.33333	4	6.33333
0.666667	5.33333	5	8.33333
3.33333	2.33333	3.66667	6
3	2.66667	5	12.3333
2	4.33333	3.33333	8
1	3	1.66667	3
3.33333	4.66667	3.33333	5.66667
2.33333	6	3.33333	8.66667
4.66667	2.33333	2	4
1	5.33333	1.66667	8
4	2	2.66667	9.66667
3.66667	3	3.33333	4.33333
2.33333	4.66667	4.33333	6.33333
4	1.66667	3.66667	5
1.66667	4.33333	2.66667	10.3333
0	4	2.66667	10
1.66667	6.66667	3.33333	2.66667
2	2	1.33333	12.3333
1.33333	2.33333	7.66667	8.66667
1	3.33333	3.66667	8
1.66667	3.66667	5.66667	5.33333
2.66667	4.33333	5	12.3333
2.33333		2.33333
0.666667		4
1.66667
2.66667
2.66667

## Sheet: Fig. 1i
SC	NHE1-KD	SWELL1-KD	NHE1/ SWELL1-KD
9.27437	6.49947	4.04964	5.0882
8.61245	3.6798	6.08945	4.63718
5.96754	7.51906	6.4053	7.0717
14.1434	1.44734	12.4058	5.70985
10.2833	1.54031	1.44734	0.919164
10.3557	14.0057	6.97281	1.08117
13.5777	15.7247	9.93121	3.25241
8.43526	13.1938	14.4113	10.4641
21.7963	10.4225	9.3024	0.760705
9.5304	5.88715	10.0488	4.79305
7.47257	3.29357	6.53189	7.08309
7.37178	9.47734	5.96996	0.432467
9.77843	2.53325	5.50971	2.61499
16.5983	5.5256	7.19281	2.09925
9.2058	6.95485	5.63142	2.05137
10.8462	6.74582	4.88443	0.68379
7.64194	17.7179	8.60666	3.00401
6.84644	11.1868	11.3857	5.30764
11.8535	5.51395	6.3798	1.3019
13.4734	8.5138	12.6182	0.540583
4.71022	13.4847	16.0148	8.35512
14.6569	2.7094	8.36141	4.05834
12.313	14.5733	9.23559	0.483512
12.3329	7.49366	3.59396	3.91764
14.0967	8.37538	12.3485	5.89905
10.5057	13.1191	9.03858	4.4341
11.0258	8.9997	8.2884	6.60574
12.3258	11.7867	10.3437	1.12877
20.0305	8.09649	12.3087	4.66909
13.0861	9.83491	11.2238	2.21789
14.4294	7.1767	6.54227	7.05799
11.2557	2.96782	9.02226	6.43794
8.71956	5.43695	9.76878	1.20282
9.09381	11.2634	10.6893	3.3142
10.0116	9.76819	14.5381	2.28219
13.9643	6.26298	8.01117	6.88869
15.856	22.5551	9.01713	3.44938
7.2529	11.4109	11.2629	3.25606
26.1629	8.56893	12.136	3.2436
17.2687	7.5316	16.2917	4.03258
11.8361	7.89107	8.00539	4.23419
6.77433	8.51201	10.037	0.430333
21.6574	14.7452	2.06661	3.2275
17.6095	12.7281	7.31567	3.48444
5.68056	9.32568	3.57624	1.61733
5.17408	7.03993	5.97935	3.07696
12.0652	7.64523	11.0941	1.15871
4.86153	6.31451	6.70996	3.96894
7.89767	18.4871	6.78458
8.22151	11.185	7.17025
		3.36789

## Sheet: Fig. 1j
Time (min)	SC			NHE1/SWELL1-KD			SWELL1-KD			NHE1-KD
	Mean	SEM	N	Mean	SEM	N	Mean	SEM	N	Mean	SEM	N
0	0	0	50	0	0	48	0	0	51	0	0	50
20	0.183692	0.0406214	50	0.0575997	0.010051	48	0.118285	0.0244732	51	0.095574	0.0149233	50
40	0.441362	0.0683429	50	0.134932	0.0222644	48	0.278014	0.0452157	51	0.240179	0.0355328	50
60	0.772504	0.100844	50	0.236168	0.0400995	48	0.451584	0.064317	51	0.44913	0.063473	50
80	1.11192	0.141066	50	0.282977	0.0455734	48	0.685805	0.0982939	51	0.677562	0.0932462	50
100	1.41096	0.176806	50	0.327251	0.0460787	48	0.907958	0.108525	51	0.925714	0.121734	50
120	1.73139	0.222118	50	0.393705	0.0607108	48	1.08098	0.134356	51	1.13362	0.140944	50
140	2.06183	0.262238	50	0.42075	0.071233	48	1.38235	0.189289	51	1.35501	0.175068	50
160	2.52214	0.320486	50	0.448985	0.0755548	48	1.62284	0.213121	51	1.46017	0.19683	50
180	2.92014	0.396539	50	0.460848	0.0789229	48	1.80229	0.195806	51	1.64632	0.223616	50
200	3.43437	0.495063	50	0.485855	0.0842385	48	1.86472	0.195611	51	1.88932	0.246695	50
220	3.86768	0.577062	50	0.473782	0.0822545	48	1.99639	0.196364	51	2.05297	0.274298	50
240	4.19018	0.60385	50	0.499481	0.0875192	48	2.19136	0.218022	51	2.23703	0.295218	50
260	4.50958	0.673264	50	0.526347	0.0895697	48	2.48634	0.249676	51	2.56028	0.348426	50
280	4.77903	0.696024	50	0.572424	0.0893164	48	2.63164	0.266713	51	2.68244	0.368862	50
300	4.76131	0.633005	50	0.575071	0.0881261	48	2.74989	0.275611	51	2.99672	0.413992	50
320	4.9135	0.637394	50	0.61151	0.08747	48	2.8094	0.28761	51	3.19907	0.423784	50
340	5.10346	0.637628	50	0.648522	0.0986943	48	2.99289	0.301407	51	3.34516	0.438775	50
360	5.54573	0.661461	50	0.663407	0.112532	48	3.03526	0.312895	51	3.65008	0.49773	50

## Sheet: Fig. 1k
	SC
	Cell 1		Cell 2		Cell 3		Cell 4		Cell 5		Cell 6		Cell 7		Cell 8		Cell 9		Cell 10		Cell 11		Cell 12		Cell 13		Cell 14		Cell 15		Cell 16		Cell 17
Time (min)	X	Y	X	Y	X	Y	X	Y	X	Y	X	Y	X	Y	X	Y	X	Y	X	Y	X	Y	X	Y	X	Y	X	Y	X	Y	X	Y	X	Y
0	0	0	0	0	0	0	0	0	0	0	0	0	0	0	0	0	0	0	0	0	0	0	0	0	0	0	0	0	0	0	0	0	0	0
20	3.2274	-7.74576	-14.2006	-10.9732	-5.16384	-16.137	2.58192	6.4548	18.7189	-0.64548	-1.29096	1.93644	3.87288	-3.87288	5.16384	10.3277	-5.16384	-0.64548	-4.51836	-7.74576	2.5948	-1.9461	1.9461	-31.1376	-5.1896	-0.6487	-23.3532	-31.1376	7.1357	-11.0279	5.1896	5.8383	-0.6487	0
40	6.4548	-20.0099	-20.0099	-18.7189	-5.16384	-34.2104	12.9096	10.3277	29.0466	0	-24.5282	10.3277	4.51836	-14.2006	8.39124	20.0099	-13.5551	0.64548	-8.39124	-9.6822	3.2435	-5.1896	3.2435	-38.2733	-9.0818	2.5948	-27.8941	-30.4889	7.1357	-17.5149	17.5149	5.8383	1.2974	-3.2435
60	16.137	-23.8828	-32.274	-25.8192	-1.29096	-45.8291	8.39124	32.9195	37.4378	0.64548	-36.1469	21.3008	4.51836	-20.6554	14.2006	27.1102	-25.1737	3.2274	-13.5551	-11.6186	3.2435	-8.4331	3.2435	-48.0038	-12.3253	3.2435	-30.4889	-34.3811	7.1357	-21.4071	23.3532	8.4331	1.9461	-3.2435
80	16.7825	-29.0466	-40.0198	-31.6285	-5.80932	-40.6652	10.9732	40.0198	45.1836	-5.16384	-44.5381	34.8559	-0.64548	-26.4647	16.137	36.1469	-30.3376	3.87288	-17.428	-14.846	3.2435	-8.4331	5.8383	-52.5447	-7.1357	-2.5948	-35.0298	-39.5707	5.1896	-27.8941	27.8941	6.487	-1.2974	-4.5409
100	16.7825	-29.0466	-54.8658	-40.0198	-3.2274	-41.3107	10.9732	34.2104	52.9294	-5.80932	-45.1836	39.3743	-4.51836	-30.3376	16.7825	46.4746	-29.0466	5.16384	-16.137	-11.6186	4.5409	-13.6227	4.5409	-52.5447	-8.4331	-6.487	-38.922	-46.0577	0	-35.6785	29.8402	5.1896	2.5948	-5.8383
120	32.274	-38.7288	-60.6751	-42.6017	-2.58192	-39.3743	10.9732	34.2104	61.9661	-7.74576	-45.1836	39.3743	-4.51836	-30.3376	3.87288	54.2203	-32.9195	7.74576	-15.4915	-14.2006	4.5409	-16.2175	3.2435	-47.3551	-11.0279	-10.3792	-40.2194	-59.0317	-3.2435	-43.4629	38.2733	9.0818	1.9461	-12.974
140	34.8559	-46.4746	-60.6751	-36.1469	-1.93644	-36.7924	3.87288	32.274	75.5212	-18.7189	-45.1836	44.5381	3.2274	-35.5014	-8.39124	57.4477	-31.6285	7.10028	-23.2373	-24.5282	4.5409	-16.2175	-1.9461	-46.7064	-14.2714	-16.8662	-48.6525	-64.87	-3.2435	-48.6525	40.8681	15.5688	1.9461	-12.974
160	34.8559	-46.4746	-60.6751	-36.1469	-1.93644	-36.7924	5.80932	35.5014	86.4943	-23.2373	-52.2839	54.2203	12.2641	-41.9562	-28.4011	65.1935	-31.6285	14.2006	-29.0466	-24.5282	5.8383	-22.7045	0.6487	-44.1116	-20.7584	-16.8662	-53.8421	-61.6265	-3.8922	-52.5447	38.2733	14.2714	3.8922	-14.9201
180	29.0466	-51.6384	-26.4647	-24.5282	0	-34.8559	14.2006	41.3107	90.3672	-28.4011	-50.9929	56.8022	15.4915	-42.6017	-42.6017	74.2302	-41.3107	24.5282	-23.8828	-18.7189	7.7844	-25.2993	0	-39.5707	-22.0558	-18.1636	-58.383	-60.3291	-3.8922	-56.4369	41.5168	16.8662	5.1896	-18.8123
200	27.1102	-51.6384	-14.846	-32.274	5.16384	-36.7924	14.2006	41.3107	98.113	-33.565	-53.5748	60.0296	20.0099	-41.3107	-50.3474	83.9124	-48.411	30.983	-25.8192	-16.7825	9.7305	-28.5428	1.9461	-40.2194	-22.0558	-18.1636	-71.357	-65.5187	-3.8922	-56.4369	44.1116	15.5688	5.1896	-18.8123
220	22.5918	-50.9929	-16.7825	-29.6921	-5.16384	-29.6921	16.137	41.9562	96.1765	-38.7288	-53.5748	60.0296	20.0099	-41.3107	-50.3474	94.2401	-51.6384	34.8559	-29.0466	-27.1102	11.0279	-31.1376	-0.6487	-37.6246	-20.7584	-16.8662	-73.9518	-67.4648	-1.2974	-64.2213	46.0577	18.1636	4.5409	-23.3532
240	22.5918	-50.9929	-18.0734	-35.5014	-9.6822	-23.2373	9.6822	36.7924	84.5579	-21.3008	-53.5748	61.9661	23.8828	-45.8291	-47.12	105.213	-54.8658	40.0198	-32.9195	-32.9195	13.6227	-34.3811	-1.9461	-42.8142	-22.0558	-20.7584	-73.9518	-72.0057	0	-72.0057	43.4629	18.1636	7.1357	-27.8941
260	22.5918	-49.702	-16.137	-35.5014	-25.1737	9.6822	10.9732	34.8559	87.7853	-30.3376	-53.5748	61.9661	23.8828	-45.8291	-47.7655	114.895	-58.7387	40.6652	-40.6652	-24.5282	16.8662	-36.9759	-8.4331	-42.8142	-25.948	-25.2993	-68.7622	-69.4109	1.9461	-68.1135	37.6246	21.4071	9.7305	-31.7863
280	22.5918	-49.702	-13.5551	-41.3107	-28.4011	13.5551	12.9096	42.6017	81.976	-28.4011	-43.8926	62.6116	26.4647	-43.8926	-57.4477	118.123	-63.9025	47.12	-27.7556	-19.3644	22.0558	-38.922	-8.4331	-42.8142	-29.8402	-29.8402	-70.0596	-77.844	9.0818	-70.7083	36.3272	27.2454	9.0818	-31.7863
300	29.0466	-45.8291	-32.274	-43.2472	-30.983	12.9096	20.0099	45.1836	67.7754	-10.3277	-34.8559	60.6751	30.983	-40.0198	-56.8022	112.959	-67.7754	48.411	-27.7556	-19.3644	24.6506	-39.5707	-14.9201	-44.1116	-29.8402	-35.0298	-66.8161	-73.3031	9.0818	-70.7083	46.7064	31.1376	11.6766	-33.0837
320	29.0466	-45.8291	-49.702	-43.8926	-32.9195	16.137	25.1737	47.7655	63.257	-9.03672	-32.274	51.6384	30.983	-40.0198	-52.2839	101.986	-70.3573	52.9294	-30.983	-23.2373	24.6506	-40.8681	-9.7305	-42.8142	-32.435	-43.4629	-71.357	-77.844	9.7305	-62.9239	46.7064	35.0298	11.6766	-33.0837
340	37.4378	-43.8926	-60.0296	-46.4746	-30.983	12.2641	25.1737	47.7655	59.3842	-5.80932	-25.8192	47.12	30.983	-40.0198	-56.8022	110.377	-67.7754	52.2839	-33.565	-34.8559	23.3532	-36.9759	-7.1357	-40.2194	-35.0298	-43.4629	-59.0317	-75.2492	5.8383	-60.3291	48.0038	31.7863	14.2714	-42.1655
360	45.8291	-41.3107	-71.0028	-46.4746	-31.6285	16.7825	22.5918	46.4746	55.5113	-3.87288	-27.1102	50.3474	30.983	-40.0198	-60.0296	116.186	-64.548	49.702	-45.8291	-41.9562	23.3532	-38.2733	-3.2435	-44.1116	-33.7324	-48.0038	-72.6544	-68.1135	3.2435	-55.1395	59.6804	25.948	19.461	-41.5168
	NHE1-KD
	Cell 1		Cell 2		Cell 3		Cell 4		Cell 5		Cell 6		Cell 7		Cell 8		Cell 9		Cell 10		Cell 11		Cell 12		Cell 13		Cell 14
Time (min)	X	Y	X	Y	X	Y	X	Y	X	Y	X	Y	X	Y	X	Y	X	Y	X	Y	X	Y	X	Y	X	Y	X	Y
0	0	0	0	0	0	0	0	0	0	0	0	0	0	0	0	0	0	0	0	0	0	0	0	0	0	0	0	0
20	1.93644	2.58192	-3.87288	-4.51836	0	4.51836	-5.80932	1.29096	-4.51836	-9.6822	2.58192	11.6186	-14.2006	-10.9732	-1.93644	-2.58192	-3.87288	13.5551	-11.6766	-0.6487	-1.2974	0.6487	0.6487	-5.1896	3.8922	-2.5948	-0.6487	-4.5409
40	1.93644	1.29096	5.16384	-16.137	-4.51836	10.3277	-0.64548	2.58192	-9.03672	-16.7825	-2.58192	29.6921	-28.4011	-19.3644	-5.16384	-5.16384	-1.93644	8.39124	-3.2435	1.9461	-3.8922	5.8383	1.9461	-9.0818	0	-6.487	-6.487	-9.0818
60	2.58192	0	7.74576	-23.8828	-7.10028	12.9096	3.87288	4.51836	-12.2641	-12.9096	-6.4548	41.3107	-41.3107	-21.3008	-7.10028	-9.6822	-7.10028	12.9096	-3.2435	0.6487	-6.487	12.3253	3.2435	-11.6766	6.487	-11.6766	-6.487	-13.6227
80	10.3277	12.2641	9.03672	-22.5918	-5.80932	9.03672	2.58192	7.10028	-21.9463	-6.4548	-16.137	49.0565	-50.9929	-21.9463	-11.6186	-10.3277	-7.10028	18.0734	-7.1357	-7.1357	-9.0818	17.5149	-3.2435	-17.5149	4.5409	-15.5688	-6.487	-7.1357
100	10.9732	14.846	8.39124	-21.3008	-4.51836	8.39124	-3.87288	7.74576	-26.4647	-5.16384	-19.3644	59.3842	-56.8022	-26.4647	-12.2641	-16.7825	-15.4915	27.7556	-6.487	-14.9201	-9.0818	17.5149	-7.1357	-27.2454	1.9461	-19.461	-12.3253	-9.0818
120	15.4915	20.0099	5.80932	-22.5918	-7.10028	13.5551	-1.29096	9.6822	-24.5282	-3.87288	-28.4011	61.9661	-61.3206	-19.3644	-12.9096	-21.9463	-14.846	36.7924	-7.1357	-13.6227	-7.1357	14.9201	-3.2435	-19.461	1.9461	-19.461	-14.9201	-8.4331
140	15.4915	20.0099	8.39124	-25.8192	-4.51836	9.03672	-7.10028	6.4548	-24.5282	-7.74576	-26.4647	66.4844	-74.2302	-18.0734	-12.9096	-16.7825	-30.983	38.0833	-7.1357	-13.6227	-7.1357	14.9201	-7.7844	-22.7045	9.0818	-18.1636	-12.974	-12.3253
160	15.4915	20.6554	14.2006	-21.3008	-7.74576	13.5551	-4.51836	8.39124	-20.0099	-8.39124	-37.4378	75.5212	-77.4576	-18.7189	-11.6186	-10.9732	-32.274	32.274	-10.3792	-17.5149	-7.1357	17.5149	-13.6227	-31.1376	9.0818	-18.1636	-12.974	-12.3253
180	15.4915	20.6554	13.5551	-21.3008	-9.6822	23.8828	1.29096	16.137	-16.137	-9.03672	-40.0198	80.685	-84.5579	-19.3644	-13.5551	-19.3644	-32.274	40.0198	-12.974	-17.5149	-7.1357	17.5149	-20.1097	-33.0837	10.3792	-23.3532	-9.0818	-11.6766
200	20.0099	22.5918	10.3277	-28.4011	-7.74576	23.2373	1.29096	13.5551	-11.6186	-9.03672	-38.7288	80.685	-86.4943	-16.7825	-13.5551	-27.1102	-32.274	29.6921	-12.974	-17.5149	-7.1357	21.4071	-19.461	-35.6785	9.0818	-25.948	-3.2435	-11.0279
220	27.7556	17.428	10.3277	-24.5282	-5.80932	18.7189	7.10028	3.87288	-14.2006	-7.10028	-38.7288	80.685	-85.2034	-23.8828	-13.5551	-21.9463	-30.983	20.0099	-12.974	-17.5149	-7.1357	21.4071	-12.3253	-40.8681	11.6766	-27.8941	2.5948	-9.0818
240	34.8559	5.16384	15.4915	-13.5551	-3.2274	16.7825	9.6822	-1.29096	-14.846	-3.2274	-40.0198	79.394	-85.2034	-21.3008	-16.137	-26.4647	-33.565	21.9463	-17.5149	-16.2175	-7.7844	25.948	-12.3253	-38.922	11.6766	-24.6506	7.1357	-6.487
260	29.6921	5.80932	16.137	-10.3277	-7.74576	25.8192	6.4548	-4.51836	-14.2006	-0.64548	-40.6652	78.7486	-87.7853	-20.0099	-19.3644	-34.8559	-26.4647	21.9463	-17.5149	-16.2175	-7.7844	25.948	-15.5688	-38.922	10.3792	-27.8941	10.3792	-11.6766
280	27.7556	2.58192	12.2641	-21.3008	-7.74576	30.983	7.74576	-10.3277	-7.10028	5.80932	-36.1469	78.7486	-92.9491	-16.7825	-26.4647	-46.4746	-33.565	9.6822	-18.1636	-20.1097	-6.487	20.1097	-25.948	-43.4629	10.3792	-18.1636	10.3792	-9.0818
300	29.6921	-0.64548	12.2641	-25.1737	-15.4915	40.0198	9.03672	-14.846	-4.51836	9.03672	-36.1469	78.7486	-99.4039	-5.80932	-24.5282	-45.8291	-29.6921	11.6186	-20.1097	-25.2993	-6.487	20.1097	-25.948	-44.1116	16.8662	-22.7045	10.3792	-11.6766
320	37.4378	7.10028	16.7825	-19.3644	-21.9463	39.3743	11.6186	-12.2641	-1.93644	9.6822	-37.4378	78.7486	-87.1398	-11.6186	-27.1102	-54.2203	-49.0565	19.3644	-20.1097	-25.2993	-7.7844	21.4071	-25.948	-44.1116	24.0019	-25.948	14.9201	-10.3792
340	37.4378	5.80932	21.3008	-25.8192	-16.7825	39.3743	11.6186	-10.3277	-1.29096	3.2274	-38.0833	77.4576	-84.5579	-6.4548	-29.6921	-56.1568	-55.5113	19.3644	-20.1097	-24.6506	-7.7844	21.4071	-32.435	-46.0577	27.2454	-30.4889	12.974	-12.974
360	34.2104	18.7189	5.80932	-21.3008	-25.1737	37.4378	5.80932	6.4548	-3.87288	-8.39124	-35.5014	76.1666	-94.2401	-4.51836	-41.9562	-67.1299	-61.3206	12.2641	-25.2993	-24.6506	-7.7844	18.1636	-32.435	-46.7064	16.8662	-28.5428	9.7305	-11.6766
	SWELL1-KD
	Cell 1		Cell 2		Cell 3		Cell 4		Cell 5		Cell 6		Cell 7		Cell 8		Cell 9		Cell 10		Cell 11		Cell 12		Cell 13		Cell 14		Cell 15
Time (min)	X	Y	X	Y	X	Y	X	Y	X	Y	X	Y	X	Y	X	Y	X	Y	X	Y	X	Y	X	Y	X	Y	X	Y	X	Y
0	0	0	0	0	0	0	0	0	0	0	0	0	0	0	0	0	0	0	0	0	0	0	0	0	0	0	0	0	0	0
20	-1.93644	4.51836	25.1737	-9.03672	16.137	0.64548	-2.58192	-1.29096	2.58192	1.93644	-0.64548	3.87288	15.4915	-2.58192	16.137	-22.5918	14.2006	-22.5918	3.87288	-1.93644	-3.8922	-10.3792	5.1896	-7.7844	6.487	-3.2435	9.7305	-0.6487	-7.1357	-3.2435
40	-5.16384	13.5551	28.4011	-10.3277	22.5918	-5.80932	0	-4.51836	2.58192	-2.58192	1.93644	11.6186	23.8828	-12.2641	17.428	-36.7924	18.7189	-29.6921	11.6186	-7.10028	-7.1357	-11.0279	6.487	-8.4331	7.1357	-3.2435	11.0279	3.8922	-11.6766	1.2974
60	-7.74576	23.2373	34.8559	-12.9096	22.5918	-14.846	5.16384	-3.87288	2.58192	-2.58192	9.6822	17.428	23.8828	-10.3277	17.428	-42.6017	18.7189	-28.4011	14.2006	-12.2641	-9.0818	-16.8662	13.6227	-3.2435	7.1357	-3.2435	10.3792	2.5948	-10.3792	-3.8922
80	-7.10028	33.565	38.7288	-18.0734	25.8192	-18.7189	7.74576	-10.3277	6.4548	3.2274	3.87288	23.2373	25.8192	-14.2006	9.6822	-59.3842	23.2373	-25.8192	18.0734	-22.5918	-5.8383	-16.2175	21.4071	-7.7844	9.7305	-3.8922	10.3792	0	-16.8662	-6.487
100	-5.16384	34.2104	41.3107	-20.0099	29.0466	-16.7825	19.3644	-17.428	6.4548	8.39124	1.29096	28.4011	21.9463	-13.5551	6.4548	-63.257	23.2373	-21.3008	26.4647	-28.4011	-11.6766	-20.7584	27.2454	-11.0279	2.5948	-0.6487	7.7844	3.8922	-18.1636	-9.0818
120	-4.51836	30.3376	41.3107	-20.0099	29.6921	-22.5918	17.428	-23.2373	2.58192	11.6186	1.29096	25.1737	25.1737	-18.7189	4.51836	-68.4209	16.7825	-20.0099	28.4011	-25.1737	-11.6766	-20.7584	29.1915	-13.6227	2.5948	1.2974	12.3253	-5.1896	-19.461	-0.6487
140	-3.2274	31.6285	46.4746	-22.5918	26.4647	-21.9463	2.58192	-32.9195	1.29096	16.7825	1.93644	25.1737	24.5282	-29.0466	5.80932	-76.1666	27.1102	-20.0099	25.1737	-21.3008	-11.6766	-23.3532	31.7863	-11.6766	2.5948	3.8922	13.6227	-2.5948	-16.8662	-2.5948
160	-2.58192	38.0833	41.3107	-23.2373	24.5282	-21.9463	-12.2641	-40.6652	3.87288	18.7189	-1.29096	25.8192	27.1102	-29.6921	5.80932	-87.1398	37.4378	-12.9096	30.3376	-25.1737	-20.1097	-27.2454	31.7863	-11.6766	5.1896	3.8922	13.6227	-1.9461	-17.5149	-1.2974
180	-3.2274	39.3743	36.1469	-26.4647	24.5282	-21.9463	-14.2006	-41.9562	4.51836	16.137	-1.29096	25.1737	27.1102	-34.2104	8.39124	-87.1398	46.4746	-14.846	38.0833	-31.6285	-20.1097	-27.2454	31.1376	-13.6227	7.1357	1.2974	16.2175	-3.2435	-22.0558	-5.8383
200	-0.64548	34.2104	34.2104	-24.5282	24.5282	-20.0099	-12.2641	-43.2472	0.64548	13.5551	-0.64548	22.5918	28.4011	-40.6652	9.03672	-83.9124	50.3474	-15.4915	36.1469	-27.7556	-20.1097	-32.435	29.1915	-9.0818	7.1357	1.2974	17.5149	17.5149	-25.948	-5.1896
220	2.58192	29.6921	35.5014	-21.9463	24.5282	-20.6554	-10.3277	-46.4746	1.93644	19.3644	-0.64548	22.5918	28.4011	-47.7655	9.03672	-84.5579	47.12	-16.137	36.7924	-27.7556	-20.1097	-32.435	31.7863	-16.2175	18.1636	-0.6487	24.0019	25.948	-31.1376	-2.5948
240	2.58192	26.4647	32.9195	-16.7825	27.7556	-20.0099	-9.03672	-61.3206	0	21.3008	-2.58192	27.1102	29.0466	-49.0565	11.6186	-81.976	42.6017	-11.6186	35.5014	-27.7556	-19.461	-34.3811	34.3811	-18.1636	28.5428	-0.6487	20.7584	26.5967	-31.1376	-2.5948
260	-3.87288	23.8828	34.2104	-21.3008	29.0466	-20.6554	-9.03672	-66.4844	3.2274	19.3644	-9.03672	33.565	25.8192	-53.5748	11.6186	-85.2034	37.4378	-10.9732	40.6652	-28.4011	-13.6227	-31.7863	38.922	-31.1376	35.0298	6.487	20.7584	31.1376	-32.435	0
280	-4.51836	16.137	39.3743	-21.3008	32.9195	-16.7825	-4.51836	-68.4209	5.80932	18.7189	-12.9096	30.3376	25.8192	-51.6384	10.9732	-87.1398	34.2104	-7.74576	47.12	-34.2104	-16.8662	-32.435	38.922	-33.7324	38.922	5.8383	20.7584	31.1376	-36.3272	-5.8383
300	-9.03672	12.9096	35.5014	-16.7825	39.3743	-7.10028	-5.16384	-65.1935	3.2274	13.5551	-18.0734	32.9195	30.3376	-43.8926	11.6186	-90.3672	41.3107	-5.16384	52.2839	-36.1469	-16.8662	-32.435	36.3272	-36.3272	39.5707	9.0818	24.6506	25.2993	-36.3272	-5.8383
320	-14.846	16.137	30.983	-14.2006	41.3107	0.64548	-12.9096	-69.7118	1.93644	15.4915	-19.3644	32.9195	31.6285	-43.8926	11.6186	-90.3672	49.702	-5.16384	49.702	-38.7288	-16.8662	-35.6785	32.435	-32.435	36.9759	8.4331	30.4889	29.1915	-36.9759	1.9461
340	-16.7825	19.3644	26.4647	-12.9096	38.0833	3.87288	-14.846	-72.2938	-0.64548	15.4915	-21.9463	33.565	35.5014	-43.2472	10.9732	-89.7217	52.2839	-5.16384	43.2472	-45.1836	-17.5149	-37.6246	31.7863	-27.2454	33.7324	5.8383	31.7863	29.1915	-33.7324	1.2974
360	-18.7189	15.4915	30.983	-19.3644	38.0833	5.16384	-14.846	-72.9392	6.4548	5.80932	-25.8192	32.9195	38.0833	-45.8291	10.3277	-85.8488	55.5113	-5.80932	36.7924	-47.7655	-18.8123	-34.3811	29.1915	-20.7584	31.7863	9.0818	31.7863	29.1915	-33.7324	1.9461
	NHE1/SWELL1-KD
	Cell 1		Cell 2		Cell 3		Cell 4		Cell 5		Cell 6		Cell 7		Cell 8		Cell 9		Cell 10		Cell 11		Cell 12		Cell 13		Cell 14		Cell 15
Time (min)	X	Y	X	Y	X	Y	X	Y	X	Y	X	Y	X	Y	X	Y	X	Y	X	Y	X	Y	X	Y	X	Y	X	Y	X	Y
0	0	0	0	0	0	0	0	0	0	0	0	0	0	0	0	0	0	0	0	0	0	0	0	0	0	0	0	0	0	0
20	-6.4548	2.58192	-3.87288	-0.64548	2.58192	-2.58192	-5.80932	-1.29096	11.6186	6.4548	-3.87288	-2.58192	-10.3277	7.74576	-5.80932	1.93644	8.39124	5.80932	-1.29096	10.3277	2.5948	7.1357	-1.2974	2.5948	5.8383	1.2974	16.2175	7.7844	-7.1357	-1.2974
40	-7.74576	4.51836	-7.74576	-5.80932	1.93644	10.3277	-16.137	-5.80932	14.846	5.80932	-9.6822	0	2.58192	28.4011	-9.6822	7.10028	12.9096	7.74576	-7.10028	1.93644	6.487	12.974	2.5948	4.5409	5.1896	-1.2974	16.8662	5.1896	-11.6766	1.9461
60	-10.3277	2.58192	-10.9732	-1.29096	1.93644	18.0734	-15.4915	-7.74576	14.846	3.87288	-15.4915	-3.2274	3.2274	34.2104	-10.3277	12.9096	20.0099	10.3277	-10.9732	-5.16384	9.7305	15.5688	2.5948	4.5409	5.1896	-1.2974	16.8662	0	-10.3792	7.1357
80	-10.9732	1.93644	-15.4915	-3.2274	7.10028	16.7825	-8.39124	-7.74576	23.8828	-0.64548	-16.7825	-6.4548	7.10028	33.565	-10.9732	12.2641	16.7825	5.16384	-10.9732	-5.16384	12.974	20.1097	1.2974	9.7305	5.1896	-1.2974	16.8662	0	-12.3253	8.4331
100	-7.74576	0.64548	-16.7825	-5.80932	5.80932	17.428	-9.03672	-3.2274	23.8828	-0.64548	-16.7825	-6.4548	7.10028	23.2373	-15.4915	11.6186	16.7825	9.03672	-24.5282	-10.3277	22.0558	22.7045	1.2974	9.7305	5.1896	-1.9461	20.1097	-1.2974	-9.0818	6.487
120	-9.03672	1.93644	-19.3644	-8.39124	5.80932	16.7825	-3.87288	1.93644	23.8828	-0.64548	-20.6554	-16.7825	7.10028	16.7825	-16.137	11.6186	16.7825	7.10028	-19.3644	-2.58192	33.0837	27.2454	1.2974	9.7305	5.1896	-1.9461	20.1097	-5.1896	-7.1357	10.3792
140	-7.74576	1.93644	-20.6554	-3.87288	6.4548	17.428	-1.29096	3.2274	3.2274	-8.39124	-22.5918	-17.428	-3.2274	13.5551	-10.3277	2.58192	19.3644	12.2641	-23.8828	-2.58192	33.7324	33.7324	2.5948	12.3253	5.1896	-1.9461	18.8123	-0.6487	-6.487	5.8383
160	-8.39124	8.39124	-20.6554	-2.58192	3.87288	12.2641	-8.39124	-1.93644	-3.2274	-5.80932	-22.5918	-17.428	-0.64548	10.3277	-16.137	-5.80932	18.0734	12.2641	-23.8828	-5.16384	38.2733	30.4889	2.5948	12.3253	3.8922	5.1896	18.8123	1.9461	-6.487	5.8383
180	-6.4548	5.80932	-20.6554	0	-4.51836	9.6822	-15.4915	-1.29096	-3.2274	-5.80932	-23.2373	-20.0099	1.93644	13.5551	-16.137	-5.80932	15.4915	14.2006	-25.1737	-7.74576	38.2733	30.4889	2.5948	12.3253	1.2974	0.6487	15.5688	2.5948	-1.9461	6.487
200	-6.4548	5.80932	-21.3008	0.64548	-5.16384	17.428	-15.4915	2.58192	32.9195	1.29096	-23.2373	-14.846	4.51836	19.3644	-25.1737	-3.2274	17.428	1.93644	-24.5282	-3.87288	38.2733	23.3532	3.2435	2.5948	1.2974	0.6487	15.5688	1.9461	0.6487	6.487
220	-3.87288	5.16384	-17.428	10.3277	-7.10028	10.9732	-18.0734	5.16384	30.983	4.51836	-20.6554	-12.9096	4.51836	12.9096	-28.4011	4.51836	16.7825	0.64548	-23.2373	-2.58192	38.2733	23.3532	1.2974	-3.2435	0.6487	-1.9461	17.5149	2.5948	-2.5948	7.1357
240	-3.87288	5.16384	-18.7189	14.846	-2.58192	8.39124	-12.9096	7.74576	30.983	4.51836	-22.5918	-17.428	0	9.6822	-41.9562	-5.80932	14.846	3.87288	-23.2373	-2.58192	38.2733	23.3532	1.2974	-3.2435	0.6487	-1.9461	17.5149	0	-4.5409	11.6766
260	-7.74576	5.16384	-18.7189	20.6554	0.64548	17.428	-14.846	10.9732	30.983	4.51836	-22.5918	-17.428	4.51836	7.74576	-40.6652	-1.29096	17.428	2.58192	-21.9463	1.29096	33.0837	24.6506	1.2974	-3.2435	1.9461	-2.5948	17.5149	-1.9461	-1.9461	12.3253
280	-7.74576	5.16384	-18.7189	27.7556	0.64548	20.0099	-17.428	10.9732	28.4011	6.4548	-22.5918	-20.6554	-3.87288	12.9096	-31.6285	19.3644	18.0734	3.87288	-23.8828	-4.51836	33.0837	24.6506	0.6487	1.2974	1.9461	1.9461	17.5149	-1.9461	1.9461	14.9201
300	-7.10028	1.29096	-18.0734	21.9463	4.51836	24.5282	-23.2373	4.51836	28.4011	6.4548	-22.5918	-20.6554	-5.16384	10.3277	-35.5014	24.5282	23.8828	9.03672	-6.4548	13.5551	29.8402	31.1376	0.6487	1.2974	1.9461	-8.4331	16.8662	-5.1896	-0.6487	11.0279
320	-7.10028	-0.64548	-14.846	16.7825	7.74576	29.6921	-28.4011	2.58192	30.983	7.74576	-22.5918	-25.1737	-4.51836	9.6822	-40.0198	19.3644	23.8828	11.6186	0	5.80932	22.0558	36.3272	0.6487	1.2974	1.9461	-10.3792	17.5149	-9.0818	3.8922	14.2714
340	-5.16384	1.93644	-19.3644	20.0099	10.9732	40.0198	-27.1102	-1.29096	29.0466	4.51836	-22.5918	-25.1737	-0.64548	3.87288	-50.3474	16.7825	21.3008	10.3277	-3.87288	8.39124	22.0558	36.3272	2.5948	0	1.9461	-10.3792	16.2175	-1.9461	3.8922	13.6227
360	-5.16384	1.93644	-23.2373	25.1737	9.6822	41.3107	-27.7556	-1.93644	29.6921	7.10028	-20.0099	-20.6554	0.64548	4.51836	-60.6751	16.137	16.137	10.9732	-6.4548	-0.64548	22.0558	36.3272	2.5948	0	1.9461	-15.5688	12.3253	-2.5948	3.8922	11.6766

## Sheet: Fig. 1l
SC	NHE1-KD	SWELL1-KD	NHE1/ SWELL1-KD
2.38447	1.56885	1.72271	1.17423
3.30261	2.00534	1.85009	2.12281
2.51011	2.00871	2.21535	1.41537
1.96827	1.71845	2.29539	1.32309
4.06919	2.30017	1.29423	1.44994
3.00103	3.48139	1.64214	1.44687
2.55772	1.89856	2.19167	1.39611
2.40888	1.83698	2.41842	1.13926
2.64918	1.61076	2.39065	1.18062
2.34738	2.18929	2.11772	1.11289
2.58151	2.21609	1.63484	1.76776
2.66114	1.49341	2.19074	1.49758
2.2978	1.69767	2.90718	1.41139
2.93838	2.36389	2.06268	1.89376
2.21429	1.46569	2.33422	1.32248
2.52642	2.18677	1.57111	1.26829
2.51095	2.14908	1.87443	1.13368
3.07142	1.83131	2.28487	1.29952
2.96573	1.69419	1.8667	1.14625
2.45685	1.85072	1.56179	1.31361
2.0168	1.70677	1.29714	1.42961
1.72468	1.43197	1.13111	1.38795
1.67383	1.89884	2.37907	1.09084
1.6944	1.56202	1.411	1.16793
2.16063	1.97697	1.29244	1.05144
2.1064	1.15003	1.73824	1.16599
2.22106	1.40012	1.95175	1.0769
2.26016	1.34937	1.55315	1.0753
2.07256	1.22498	1.24989	0.879669
2.35156	1.34988	1.62584	1.3515
2.25142	1.45273	1.90918	1.18909
2.20201	1.23976	1.69647	1.1447
1.37735	1.63619	1.3968	1.16552
1.54395	1.80598	1.64431	1.33238
1.60017	1.31821	1.73447	1.11471
2.25259	2.32115	1.59109	1.19513
3.08637	1.44084	1.41475	1.42492
1.76099	1.47553	1.24727	1.3737
3.15706	1.16022	1.57575	1.37283
2.13622	1.26516	1.35416	1.39405
2.09951	1.53922	1.84424	1.00639
1.9327	2.09503	1.96948	1.08487
2.62573	1.53886	1.83278	1.11275
2.21397	1.74622	1.27631	1.01554
2.58176	1.69349	1.52642	1.10118
2.09785	1.70859	2.10413	1.00428
2.40632	1.98143	1.64383	1.23852
2.39096	1.40426	1.42829	1.18208
2.04844	2.15665	1.50388	1.20012
2.08248	2.35742	2.23661	1.66627
1.68156	1.97666	1.66705	1.30681
1.51045	2.09717	1.7948	1.11697
2.44738	1.64215	1.3898	1.10551
2.05535	1.94493	1.8686	1.34161
2.06151	1.58433		1.03273
2.5222	1.83251		1.33918
	1.61772		1.15793
	1.25457

[truncated: 79 more sheets: Fig. 1m, Statistics for Fig. 1, Fig. 2a, Fig. 2c, Fig. 2d, Fig. 2g, Statistics for Fig. 2, Fig. 3b i, Fig. 3b ii, Fig. 3c, Fig. 3d, Fig. 3e, Fig. 3f, Statistics for Fig. 3, Fig. 4c, Fig. 4d, Fig. 4e, Fig. 4g, Statistics for Fig. 4, Fig. 5a …]
